# Supplementary material for: Estimation of calories intake, iron, zinc, and selenium among children of the underprivileged area in Sindh, Pakistan
Source: PLoS One. 2024 Jun 25;19(6):e0304277. doi: 10.1371/journal.pone.0304277 (PMC11198758; doi:10.1371/journal.pone.0304277)
Supplement: S1 File — (CSV) [file pone.0304277.s001.csv]

	Girls Nutritional data
s.no	calories/day	proteins	fats	CHO	CALCIUM	PHOS:	IRON	ZINC
1	1310	42.8	50	118	1057	908	9.8	8.5
2	1124	35.7	38.5	114	1004	937	11.8	9
3	927	38.7	44.2	113	1059	1059	10.04	9.8
4	1223	40.2	44.8	113	729	862	9.1	7.6
5	1025	54.7	59	124	1057	1044	10	9
6	978	30.5	37.4	101	1005	977	10.5	8.1
7	1140	48.1	51.3	124	1125	1101	11.31	10.3
8	961	29.5	36.7	105	1020	1050	10	8.5
9	1502	48.2	52.8	165	1135	1101	12.1	9.15
10	1335	44.8	50.9	135	1160	1131	11.3	10.1
11	1554	50.1	56.3	141	1170	1080	10.3	10.1
12	1395	45.95	57.3	161	1020	1030	11.01	10.3
13	817	29.8	37.1	101	1010	1030	8.5	8.1
14	1342	44.3	51.2	131	1133	1057	10.9	9.8
15	1123	34.5	40.3	119	1101	1171	10.1	9.3
16	1866	66.5	71.1	201	1242	1201	13.1	11.3
17	1241	53.6	68	161	1216	1136	11.3	10.1
18	1140	40.9	57.1	131	1196	1102	10.9	9.3
19	1106	37	43.4	120	1030	1046	9.3	8.9
20	1236	41.7	49.8	108	1099	1033	10.3	9.1
21	770	30	36.3	97	970	911	8.1	7.5
22	1037	33.9	40.1	110	1014	1001	8.9	8.3
23	927	31.8	41.3	101	1020	1000	8.7	8.1
24	855	25.8	31.1	100	988	1971	8.3	7.9
25	1388	46.4	51.6	121	1131	1033	9.9	9.1
26	1445	51.3	59.3	139	1188	1129	10.1	9.3
27	1833	75.9	81.8	240	1288	1214	14.3	9.11
28	997	40	43.3	103	1130	1180	10.1	7.8
29	1172	40.9	47.1	123	1199	1203	10.4	9
30	1158	39.1	43.3	120	1187	1113	9.4	8.3
31	1022	36.6	41.9	116	1088	1099	9.1	8.01
32	1169	42	47.8	121	1188	1021	9.5	8.3
33	960	33.8	40.1	102	1067	1011	8.1	7.9
34	1047	38.9	45.5	119	1176	1133	9.8	9.01
35	1099	41.8	46.6	110	1078	1072	9.1	8.03
36	1035	37.1	40.4	103	1081	1021	9.3	8.01
37	1129	42.8	48	113	1103	1100	9.5	8.2
38	1543	45.9	52.8	129	1252	1081	10.33	9.01
39	962	30.3	37.3	101	1010	987	9.1	8.2
40	1082	38.8	43.1	106	1052	1041	9.9	8.3
41	1570	55.2	62.8	170	1132	1102	12.3	10.1
42	1023	37.1	60.3	116	1023	1010	11.01	9.3
43	1416	41.7	50.8	123	1188	1210	10.01	9.01
44	1248	40.9	45.7	113	1131	1099	9.5	8.7
45	1536	46.6	52.1	123	1236	1316	9.9	9.3
46	1200	39.8	46.8	108	1136	1202	10.1	8.8
47	1140	38.7	48.8	113	1118	1029	9.6	9
48	1352	41.5	54.7	129	914	901	9.7	7.4
49	1435	48.5	58.8	115	1204	1176	10.04	9.1
50	1026	36.6	40.9	100	1138	1213	10.09	8.7
51	1415	42.1	46.6	124	1201	1199	11.31	9.3
52	1005	35.5	40.9	100	1070	1099	10.3	9.1
53	1115	37.5	42.8	110	1101	1144	10.8	7.5
54	1174	41.2	47.3	130	1201	1242	11.01	8.3
55	1122	41.8	46.6	116	1188	1212	10.1	8.8
56	1392	43.3	50.6	120	1103	1133	11.4	9.1
57	1527	50.1	59.3	127	1252	1272	12.3	10.1
58	1370	46.6	52.2	112	1080	1031	11.5	10.3
59	1525	53.5	59.6	134	1070	1051	11.9	9.2
60	1140	40.4	45.6	122	1033	1048	10.1	9
61	1395	47.2	51.8	116	1202	1148	11.03	10.3
62	1227	45.1	48.3	112	1140	1138	10.9	10
63	1129	43.3	49.5	110	1240	1190	11	9.3
64	1552	50.5	57.3	200	1246	1243	12.3	11.1
65	1204	43.3	49.1	118	1198	1133	11.5	9.3
66	905	36.2	42.3	100	1030	1001	9.2	9.1
67	1301	43.1	48.5	121	1136	1177	10.7	10.1
68	1040	39.5	44.4	116	1056	1033	10.2	9
69	1263	42.3	48.4	126	1046	1021	12.1	9.8
70	1201	41.4	46.3	122	1156	1130	9.4	8.5
71	1157	44.8	50.2	113	1226	1291	11.3	8.9
72	1190	42.2	46.8	102	1135	1101	10.1	8.3
73	1375	50.8	58.3	131	1202	1104	13.3	8.9
74	1307	49.5	55.2	130	1105	1133	14	10.1
75	1275	43.8	50.4	116	1206	1188	12.2	10.7
76	1282	45.1	52.9	110	1233	1203	10.8	10.2
77	1310	48.7	57.3	125	1292	1201	11.1	9.2
78	1028	42.2	46.8	108	1188	1104	10.8	10.1
79	1170	44.8	50.1	110	1202	1188	11.2	10.3
80	1356	48.8	54.3	131	1080	1076	12.2	11.8
81	1485	50.2	56.8	140	1233	1171	11.8	11.01
82	1350	43.3	50.4	150	1291	1099	12.2	11.3
83	1405	48.7	49.9	125	1122	1203	12.3	11.03
84	1575	50.8	56.7	121	1291	1288	13.8	12.03
85	935	39.9	40.3	101	1022	1010	8.9	7.5
86	1396	52.5	55.1	121	1132	1144	11.3	10.1
87	1443	48.3	43.2	132	1288	1231	10.9	9.3
88	1257	46.6	52.8	118	1078	1123	12.3	8.9
89	1085	45.2	48.8	113	1022	1037	10.6	10.1
90	1135	45.9	50.7	117	1171	1133	12.2	11.7
91	1362	50.8	58.4	126	1211	1273	11.9	10.3
92	1251	43.8	51.6	122	1137	1182	12.2	10.1
93	1106	43.7	50.5	106	1073	1102	11.7	11.1
94	1090	40.2	45.2	100	1022	1171	9.7	9.1
95	1145	42.8	46.3	107	1067	1139	9.9	8.5
96	1314	47.9	53.4	137	1244	1241	10.7	9.2
97	1035	42.2	48.7	101	1048	1131	9.8	8.9
98	1222	46.8	53.3	127	1099	1117	10.74	10.1
99	1098	40.6	48.8	122	1001	1028	9.9	8.1
100	1434	48.7	57.2	139	1233	1202	12.3	11.2
101	1387	40.1	51.1	112	1167	1102	12.3	11
102	1435	43.3	50.8	127	1201	1222	11.9	10.3
103	1442	51.8	60.7	139	1272	1217	13.1	10.3
104	1034	38.4	47.1	107	1052	1010	11.38	10.3
105	1196	40.3	47.3	120	1103	1123	12.2	11
106	1448	47.7	54.9	132	1301	1251	12.7	9.3
107	1352	43.8	50.7	121	1178	1031	10.3	7.3
108	933	34.4	43.2	102	1088	1107	8.7	7.2
109	1741	55.3	64.2	225	1310	1291	13.1	11
110	1459	48.1	54.3	210	1310	1280	11.8	9.7
111	1290	44.9	51.1	120	1198	1173	12.1	10.3
112	1187	40.5	48.7	123	1131	1040	10.5	9.3
113	1269	45.5	54.8	126	1231	118	10.7	9.1
114	1032	40.5	43.8	110	1027	1043	9.5	7.3
115	1205	43.8	53.11	121	1171	1108	10.9	9.1
116	1382	53.1	51.1	148	1281	1233	11.8	10.3
117	1832	58.7	64.1	231	1233	1310	14.1	10.1
118	1038	39.9	45.2	112	1177	1207	11.3	9.1
119	1098	38.7	44.3	117	1088	1107	9.09	8.7
120	1225	44.7	50.2	131	1203	1308	11.9	8.7
121	1316	45.7	56.3	137	1292	1387	12.2	9.8
122	1365	47.7	59.3	141	1325	1389	12.9	10.7
123	1047	42.5	48.1	113	1022	1103	8.3	7.1
124	1262	44.3	55.5	153	1108	1171	9.9	7.3
125	1288	53	64.4	213	1404	1373	14.3	10.9
126	1388	54.3	60.3	138	1239	1281	11.4	8.7
127	1225	46.8	53.1	121	1138	1107	10.9	7.3
128	1102	41.7	49.2	107	1080	1131	10.7	7.6
129	1356	50.1	58.5	127	1251	1211	13.1	9.4
130	1260	47.5	53.7	113	1147	1032	11.3	10.4
131	1157	43.8	50.6	103	1050	1001	10.8	9.1
132	2049	54.9	70.3	197	1434	1311	14.4	12.2
133	1602	50.4	63.4	162	1304	1210	13.3	11.3
134	1592	49.1	53.3	133	1104	1137	12.2	11.1
135	1024	38.1	45.5	103	1048	994	9.7	8.3
136	1639	48.3	54.3	137	1248	1138	12.4	9.9
137	1151	43.8	50.1	126	1098	1120	11.8	11.1
138	1367	49.9	57.3	137	1242	1271	11.3	10.3
139	978	30.3	38.8	101	1010	981	9.1	6.3
140	1117	42.3	47.6	129	1170	1102	9.8	7.6
141	1138	44.1	47.3	122	1196	1116	11.3	8.3
142	1173	46.8	53.3	130	1171	1130	13.1	10.2
143	1399	50.3	59.8	133	1291	1301	12.9	11.3
144	1125	47.3	55.9	127	1238	1109	11.33	9.3
145	1142	48.3	56.7	122	1103	1050	10.7	9.3
146	1386	47.2	59.8	133	1276	1224	12.8	9.9
147	1317	45.1	53.8	129	1207	1202	11.7	8.3
148	1012	39.9	43.8	113	1086	1038	10.3	6.9
149	1388	48.3	57.6	130	1203	1203	12.3	11
150	929	52	64.4	130	1129	1265	10.47	6
