# Supplementary material for: Estimation of calories intake, iron, zinc, and selenium among children of the underprivileged area in Sindh, Pakistan
Source: PLoS One. 2024 Jun 25;19(6):e0304277. doi: 10.1371/journal.pone.0304277 (PMC11198758; doi:10.1371/journal.pone.0304277)
Supplement: S2 File — (CSV) [file pone.0304277.s002.csv]

	Boys Nutritional Data
s.no	calories/day	proteins	fats	CHO	CALCIUM	PHOS:	IRON	ZINC
151	1633	47.14	59	159	1000	1020	4.5	11.1
152	1182	42.08	50.14	142	1042	1122	11.01	4.7
153	2015	44.7	62.71	188	1244	1130	10.09	5.8
154	844	34.14	75.25	173	443	558	10	4.4
155	1409	58.7	73.14	118	1014	900	11.1	6.1
156	998	77	61.8	162	1018	1157	11.47	5.3
157	1197	70	54.14	157	1158	971	5.3	6.7
158	713	57	47.2	141	1044	1204	10	4.8
159	1386	69.7	57.5	138	1159	1086	10.45	4.45
160	1145	41.5	62.42	176	1048	1114	5.7	4.7
161	1058	57	59	200	1114	1054	6.1	6
162	1473	61.5	44.4	147	1193	1015	10.54	5.88
163	1156	59.1	73.28	167	1018	1048	8.96	6
164	1403	71.8	33.28	115	1185	1076	10.75	6.5
165	1321	63.28	72.85	167	1081	988	10.18	6.16
166	1057	61.57	51.28	168	1202	1130	10.44	5.16
167	1016	30.42	44.28	102	1000	1045	9.01	5.3
168	924	35.71	44.42	101	990	1001	10.6	4.32
169	1162	67.28	73	214	1119	1087	9.47	5.2
170	780	42.71	47.28	154	1114	985	10.04	6.91
171	977	73	47	138	1019	973	8.3	5.3
172	1370	32.57	43	119	1058	991	8.61	5.9
173	1140	41.14	47.28	133	1018	875	8.75	4.5
174	1180	54.42	39	125	902	1233	9.05	6.1
175	1004	44.4	42.71	187	1101	973	9.01	6.02
176	1294	31.5	38.7	138	1043	990	8.3	5.91
177	1376	41.5	44.4	104	1119	919	8.3	5.3
178	1374	40.1	44.8	147	1118	1018	7.4	5
179	1463	55.5	61.5	171	1130	1061	7.1	5.9
180	1473	33.8	43	134	1018	861	6.01	4.3
181	1500	31.8	34.7	133	1247	1125	8.1	6.1
182	1355	30.1	47.2	186	1141	1047	6.4	5.9
183	1435	44.8	41.2	161	1247	531	7.3	5.9
184	1629	62.4	44.4	162	1047	1130	7.07	6.2
185	1480	48.1	41.5	162	1173	1061	7.8	5.9
186	1675	56.1	54	201	1244	1167	10.1	7.3
187	1307	42.5	44.2	154	1044	987	7	5.5
188	1410	33	41.5	131	961	973	8.01	6.1
189	1560	40.4	41.5	134	1058	987	6.5	6
190	1015	37.4	44.4	244	1201	1161	5.9	8.7
191	1590	44.2	41.7	161	1133	1044	9.01	5.9
192	1415	44.8	41.5	114	995	901	7.5	4.5
193	1835	47.5	54.4	141	1024	876	8.7	5.9
194	1700	43.1	31	102	1115	958	9.01	6.02
195	1435	41.7	40.1	119	958	901	8.04	5.8
196	1391	30.5	38.7	125	1058	1044	7.7	4.93
197	1650	44.4	41.5	145	1157	1059	8.01	6.5
198	1388	47.2	44.4	128	1047	887	8.04	6
199	1912	49	41.1	147	1030	1115	7.4	6.1
200	1385	39.8	39	134	1016	918	7.7	5.7
201	1197	31.8	38.7	124	1244	1158	7.1	5.5
202	1664	41.5	44.2	114	1315	1161	9.1	5.3
203	1612	42.5	49.7	124	1284	1167	6.5	5.3
204	1245	38.8	47.1	99	1044	996	9	5.6
205	1382	44.7	53	138	867	847	8.6	5.2
206	1242	43	31	101	1157	1014	7.1	5.7
207	1679	49.7	54.4	171	1076	1014	7.1	7
208	1794	53	57.2	168	1115	1061	10.9	8
209	1235	54.7	52.2	138	1004	901	8.5	5.7
210	1719	39	44.2	124	1085	1000	5.2	4.3
211	1709	38.7	53	124	1400	1157	8.1	7
212	901	30.2	46.8	100	1118	976	10	7.1
213	1724	54.4	57.5	104	1062	1004	8.6	5.7
214	1647	44.1	60.4	125	1114	1072	8.3	8
215	1296	41	51.8	144	995	870	9	6.1
216	1172	49.5	61	116	1125	1053	9.8	8.1
217	1415	54.7	70.5	111	1328	1067	10.4	9
218	1301	50.1	57	141	901	862	9.1	6.7
219	1119	51.5	54.1	103	1133	1118	7.9	5.7
220	1452	33.8	42.4	115	904	918	5.3	5.1
221	1555	53	57.2	129	1047	1033	9.6	9.18
222	12555	51.8	60.1	117	1044	1068	8.19	7.4
223	1722	53	62	130	1347	1318	10.5	9.1
224	1249	56.1	67.2	106	1115	1061	12.44	9.5
225	1467	57.2	71	101	1075	1057	10	5.8
226	1842	53	61.1	111	1243	1157	9.2	8.6
227	1644	61.5	71.5	100	1090	1004	10.67	9.5
228	1840	57.4	70.1	157	1280	960	10	9.3
229	1851	48	59.2	173	1248	1219	9.6	5.7
230	1220	59.1	69.1	142	918	932	6.32	6.6
231	930	57.2	53.8	111	1201	1044	9.6	8.2
232	1452	58.5	55.2	100	1048	1028	8.2	7.1
233	1991	46.8	63.42	146	1114	1086	10	8.5
234	1906	49	58.7	168	1347	1315	11.7	8.9
235	1596	53	60.4	154	1018	870	9.6	7.7
236	1166	50.4	60.4	124	1204	1061	9.04	8.6
237	1513	44.7	61.1	111	1130	1157	8.6	8.3
238	1729	55.2	70	161	1018	1118	9.5	8.61
239	1640	44.2	53	100	1047	1201	10	9
240	1416	46.7	64	124	1200	1061	9.6	9.4
241	1082	47.5	58.7	146	1057	1005	9	7.4
242	1330	41.2	43	126	1004	933	9	7.9
243	2389	59.1	71.5	200	1343	1291	10	9.3
244	1441	48.7	57.2	118	1058	1002	9.5	8.1
245	1285	38.8	44.4	147	1044	1028	9.7	8.9
246	1660	41.7	44.7	101	923	785	9.7	8.5
247	1391	43	47.1	107	958	873	9.3	8.5
248	1195	33	40.2	99.4	953	861	5.2	6.5
249	1527	44.4	49.14	128	1028	1005	9.04	8.6
250	1173	40.2	44.4	128	1090	1034	9.1	8.24
251	1462	43.1	49.7	130	1015	1043	10.1	7.14
252	1163	49.14	53.14	133	1114	1029	9.6	8.2
253	1560	41.57	44.7	115	1148	1011	10	9.09
254	1781	45.5	52	140	838	867	8.8	8.6
255	1142	41.5	45.4	132	991	901	7.2	6.6
256	1016	38.5	49.7	124	1096	1077	9	8.5
257	1712	45.7	58.7	139	1115	1130	10.04	9.6
258	1336	43.1	51.4	117	982	942	9.5	8.7
259	1825	60.1	62	147	1157	1143	10.47	10.2
260	1179	57.2	58.7	134	1130	1102	10.8	10.5
261	1467	55.4	61.1	125	1102	1072	9.6	9.3
262	1643	41.7	46.8	145	923	862	7.7	7.2
263	1105	43.4	49.1	147	1087	1043	9.6	9.7
264	1215	40.1	44.8	107	891	772	8.5	8.2
265	1598	45.5	49.3	128	1140	1050	9.04	8.5
266	1270	50.1	53.3	110	1030	998	8.04	7.5
267	1554	42.5	45.3	120	1150	1077	9.07	8.4
268	1580	41.3	47.4	121	1200	1133	9.5	8.9
269	1038	40.5	43.1	110	1045	1020	8.9	8.1
270	1646	45.2	49.3	200	1235	1140	10.3	9.8
271	1561	46.2	53.3	131	1132	1120	10.2	7.5
272	1620	48.3	55.8	134	1222	1301	11.2	8.5
273	1315	42.4	48.1	120	1045	1131	10.2	9.5
274	1216	40.3	43.2	124	1030	1120	11.5	7.6
275	1420	43	46.8	133	1045	1113	11.2	10.2
276	1820	57.5	63.1	165	1133	1202	8.8	7.5
277	1720	55.5	58.8	163	1240	1130	12.3	10.5
278	1451	48.3	53.2	153	1120	1235	9.5	8.3
279	1199	42.2	50.5	107	1030	1135	10.3	9.8
280	1559	47.5	52.3	161	1050	1133	11.8	11
281	1217	40.5	43.8	127	1150	1230	10.8	9.05
282	1320	43.5	46.3	117	1240	1180	9.2	8.5
283	1518	49.49	53.3	147	1134	1120	13.1	12.8
284	1184	43.6	46.2	151	1188	1201	12.3	11.08
285	1632	53.3	56.3	131	1220	1135	11.5	10.2
286	1222	46.6	48.5	111	1140	1235	10.8	8.8
287	1433	48.5	52.5	170	1130	1155	9.9	8.7
288	1502	52.8	57.7	161	1180	1210	9.5	8.3
289	1403	50.8	58.3	141	1020	1130	9.1	9.2
290	1710	60.7	67	142	1232	1020	12.5	10.9
291	1440	54.1	57.34	130	1102	1322	9.5	9.1
292	1320	44.3	53.1	111	1050	1132	10.5	10.3
293	1633	61.3	68.3	173	1141	1222	11.5	11.02
294	2010	52.5	53.8	198	1122	1101	17.5	11.12
295	1313	48.1	50.2	177	1033	1044	12.5	9.8
296	1720	51.1	56.6	163	1107	1101	11	9.35
297	1430	47.5	49.3	117	1157	1120	10.3	9.6
298	1220	43.3	47.3	120	1088	1206	10.5	9.5
299	1309	47.5	51	135	1078	1050	9.15	9
300	1649	54.34	58.7	150	1199	1122	10.5	10.2
